# Supplementary material for: High Post-Treatment Leptin Concentration as a Prognostic Biomarker of the High Risk of Luminal Breast Cancer Relapse: A Six-Year Comprehensive Study
Source: Life (Basel). 2022 Dec 8;12(12):2063. doi: 10.3390/life12122063 (PMC9783731; doi:10.3390/life12122063)
Supplement: Supplementary file 1 [file life-12-02063-s001.zip]

Archive with 1 entries (1 files):
- life-2016020-supplementary.pdf
